# Supplementary material for: Revealing a Novel Potential Pest of Plum Trees in the Caucasus: A Species Resembling the European Leaf-Mining Stigmella plagicolella, Nepticulidae
Source: Insects. 2024 Mar 15;15(3):198. doi: 10.3390/insects15030198 (PMC10971272; doi:10.3390/insects15030198)
Supplement: Supplementary file 1 [file insects-15-00198-s001.zip]

Archive with 1 entries (1 files):
- insects-2904333-supplementary.pdf
